# Supplementary material for: The Value of Clinical Variables and the Potential of Longitudinal Ultrasound Carotid Plaque Assessment in Major Adverse Cardiovascular Event Prediction After Uncomplicated Acute Coronary Syndrome
Source: Life (Basel). 2025 Mar 9;15(3):431. doi: 10.3390/life15030431 (PMC11943730; doi:10.3390/life15030431)
Supplement: Supplementary file 1 [file life-15-00431-s001.zip]

Archive with 1 entries (1 files):
- life-3505803-supplementary.pdf
